# Supplementary material for: Immunity and field efficacy of type 2-containing polio vaccines after cessation of trivalent oral polio vaccine: A population-based serological study in Pakistan
Source: Vaccine X. 2020 May 6;5:100067. doi: 10.1016/j.jvacx.2020.100067 (PMC7240192; doi:10.1016/j.jvacx.2020.100067)
Supplement: Supplementary data 1 [file mmc1.xml]

<?xml version="1.0" encoding="utf-8" standalone="no"?>
<data>
  <datasets>
    <author>sajid.soofi@aku.edu</author>
    <type>0</type>
    <dataset>
      <value>4</value>
      <reason>Data will be made available on request</reason>
      <comments />
    </dataset>
  </datasets>
</data>
